# Supplementary material for: Metabolism of the Isoflavone Derivative Structural Isomers ACF-02 and ACF-03 in Human Liver Microsomes
Source: Pharmaceutics. 2026 Jan 15;18(1):114. doi: 10.3390/pharmaceutics18010114 (PMC12845224; doi:10.3390/pharmaceutics18010114)
Supplement: Supplementary file 1 [file pharmaceutics-18-00114-s001.zip]

Archive with 1 entries (1 files):
- pharmaceutics-4096331-supplementary.pdf
